# Supplementary material for: Molecular Regulation of Secondary Hair Follicle Stem Cell by S100a4 in Cashmere Goat
Source: Int J Mol Sci. 2026 Jan 15;27(2):849. doi: 10.3390/ijms27020849 (PMC12841439; doi:10.3390/ijms27020849)
Supplement: Supplementary file 1 [file ijms-27-00849-s001.zip]

Archive with 1 entries (1 files):
- ijms-4067335-supplementary.pdf
